# Supplementary material for: A quick and robust method for quantification of the hypersensitive response in plants
Source: PeerJ. 2015 Dec 1;3:e1469. doi: 10.7717/peerj.1469 (PMC4699783; doi:10.7717/peerj.1469)
Supplement: Data S1 [file peerj-03-1469-s003.xlsx]

## Sheet: Figure 2
A							B						C
Vaccum	Replicate	Raw signal intensity (me-17:0)*	Raw signal intensity (me-OPDA)*	nmol * FW-1	Average (nmol * FW-1)		Vaccum	Replicate	Concentration	nmol * FW-1	Average (nmol * FW-1)		Vaccum	Replicate	Concentration	nmol * FW-1	Average (nmol * FW-1)
0h*	A	607587	119.643	34.3519			0h*	A	3.63922	0.248921			0h*	A	0.351918	0.033473
0h*	B	535573	163.747	53.3367	43.8443		0h*	B	9.14062	0.625213	0.437067		0h*	B	0.271837	0.025856	0.0296645
0.5h	A	548447	149.384	47.5162			0.5h	A	7.31501	0.500343			0.5h	A	13.7192	1.30491
0.5h	B	566548	150.019	46.1937	46.8549		0.5h	B	19.8572	1.35822	0.929283		0.5h	B	37.7975	3.59514	2.45002
4h	A	482456	127.524	46.1113			4h	A	23.6332	1.6165			4h	A	30.1885	2.8714
4h	B	530661	154.464	50.7786	48.445		4h	B	43.2327	2.9571	2.2868		4h	B	47.7832	4.54494	3.70817
Syringe	Replicate	Raw signal intensity (me-17:0)*	Raw signal intensity (me-OPDA)*	nmol * FW-1	Average (nmol * FW-1)		Syringe	Replicate	Concentration	nmol * FW-1	Average (nmol * FW-1)		Syringe	Replicate	Concentration	nmol * FW-1	Average (nmol * FW-1)
0h*	A	607587	119.643	34.3519			0h*	A	3.63922	0.248921			0h*	A	0.351918	0.033473
0h*	B	535573	163.747	53.3367	43.8443		0h*	B	9.14062	0.625213	0.437067		0h*	B	0.271837	0.025856	0.0296645
0.5h	A	465621	131.639	49.32			0.5h	A	17.2708	1.18132			0.5h	A	14.8426	1.41177
0.5h	B	358104	126.477	61.6134	55.4667		0.5h	B	12.1514	0.831151	1.00623		0.5h	B	12.4598	1.18513	1.29845
4h	A	544387	108.341	34.7184			4h	A	46.6699	3.1922			4h	A	50.611	4.81391
4h	B	697857	121.512	30.3756	32.547		4h	B	63.7443	4.36008	3.77614		4h	B	63.7797	6.06646	5.44018
Freeze-thaw	Replicate	Raw signal intensity (me-17:0)*	Raw signal intensity (me-OPDA)*	nmol * FW-1	Average (nmol * FW-1)		Freeze-thaw	Replicate	Concentration	nmol * FW-1	Average (nmol * FW-1)		Freeze-thaw	Replicate	Concentration	nmol * FW-1	Average (nmol * FW-1)
0h*	A	607587	119.643	34.3519			0h*	A	3.63922	0.248921			0h*	A	0.351918	0.033473
0h*	B	535573	163.747	53.3367	43.8443		0h*	B	9.14062	0.625213	0.437067		0h*	B	0.271837	0.025856	0.0296645
0.5h	A	466431	4638.63	1734.9			0.5h	A	51.8901	3.54925			0.5h	A	4.83953	0.460316
0.5h	B	413699	4843.68	2042.5	1888.7		0.5h	B	71.1435	4.86617	4.20771		0.5h	B	4.88805	0.464931	0.462623
4h	A	649052	3774.01	1014.37			4h	A	476.337	32.5812			4h	A	6.37727	0.60658
4h	B	586214	4093.94	1218.31	1116.34		4h	B	430.552	29.4495	31.0153		4h	B	5.11423	0.486444	0.546512
* The 0 sample is the same for all treatments.							* The 0 sample is the same for all treatments.						* The 0 sample is the same for all treatments.
17:0 do not occur in plants and is used as an internal standard							Concentration as measured by integrated peak areas compared to an						Concentration as measured by integrated peak areas compared to an
The fatty acids has been derivatized and their methyl esters are quantified.							deuterated internal hormone standard						deuterated internal hormone standard

## Sheet: Figure 3
A												B
		Hour												Hour
	Well	0	1	2	3	4	5	6	7	8			Well	0	1	2	3	4	5	6	7	8
Pseudomonas agar base	A	1.6	3.4	3.7	8.7	27	39	45	50	51		Room Temp.	A	1.2	5.5	6.5	38	63	71	73	73	73
	B	1.5	2.9	3.3	8.4	28	36	41	45	45		21 °C	B	0.8	5.9	7.3	48	68	73	76	77	77
	C	1.4	2.8	3.3	6.5	24	37	43	47	47			C	0.8	3.9	5.1	46	64	68	72	73	74
	D	1.4	2.6	2.9	8.4	24	31	36	39	40			D	1.1	4.9	6.9	47	60	63	65	66	66
	E	1.6	3.1	3.4	9.6	29	35	42	45	45			E	1	4.2	6.1	40	58	63	65	67	67
	F	1.6	2.9	3.3	7.5	26	34	38	41	42			F	0.9	4.8	6.2	38	62	68	71	73	74
	Average	1.51667	2.95	3.31667	8.18333	26.3333	35.3333	40.8333	44.5	45			Average	0.933333	5.1	6.3	44	65	70.6667	73.6667	74.3333	74.6667
	StDev	0.0897527	0.25	0.233928	0.971968	1.88562	2.49444	3.02306	3.64005	3.51188			StDev	0.188562	0.864099	0.909212	4.32049	2.16025	2.0548	1.69967	1.88562	1.69967
		Hour												Hour
	Well	0	1	2	3	4	5	6	7	8			Well	0	1	2	3	4	5	6	7	8
KB - Media	A	1.5	3.2	3.7	27	47	53	56	58	57		28 °C	A	0.9	3.6	4.4	7.3	42	58	61	63	63
	B	1.5	3.2	3.8	25	47	52	57	60	59			B	0.8	3.4	4.2	9.5	47	58	63	64	65
	C	1.5	2.7	3.5	26	46	52	54	56	57			C	0.8	3.5	4	11.6	51	59	63	65	65
	D	1.5	2.8	3.3	27	44	50	52	54	55			D	0.8	3.8	4.6	8.3	57	68	72	74	75
	E	1.5	2.7	3.1	29	45	52	55	58	58			E	0.8	3.7	4.3	9.6	49	60	66	68	70
	F	1.5	2.7	3.1	21	36	42	45	48	49			F	0.8	4.1	5.1	10.3	53	68	74	77	77
	Average	1.5	2.88333	3.41667	25.8333	44.1667	50.1667	53.1667	55.6667	55.8333			Average	0.833333	3.5	4.2	9.46667	46.6667	58.3333	62.3333	64	64.3333
	StDev	0	0.226691	0.273354	2.47768	3.80424	3.76017	3.97562	3.90157	3.28718			StDev	0.0471405	0.0816497	0.163299	1.75563	3.68179	0.471405	0.942809	0.816497	0.942809
		Hour
	Well	0	1	2	3	4	5	6	7	8
KB - Agar F	A	1.3	2.3	4.6	48	58	60	62	63	62
	B	1.4	2.5	5.2	44	61	64	66	68	67
	C	1.4	2.6	4.8	47	59	64	66	68	68
	D	1.4	2.3	5.2	45	55	58	60	62	62
	E	1.5	2.5	3.8	36	54	59	62	63	64
	F	1.9	2.7	6.5	45	56	59	61	63	63
	Average	1.48333	2.48333	5.01667	44.1667	57.1667	60.6667	62.8333	64.5	64.3333
	StDev	0.195078	0.146249	0.813258	3.89087	2.40947	2.4267	2.33928	2.5	2.35702
	Conductivity values [μS cm-1] as measured by an conductivity meter (Orion, Thermo scientific)
	Pseudomonas syringae used at OD600 = 0.1
Independent experiments
		Hour
	Well	0	1	2	3	4	5	6						Hour
Pseudomonas agar base	A	0.8	3.1	3.3	3.7	19	27	33					Well	0	1	2	3	4	5	6
	B	0.8	3.3	3.7	4.4	23	31	38				Room Temp.	A	0.9	3.8	4.6	27	50	56	59
	C	0.7	3.6	4	4.6	25	35	41				21 °C	B	0.8	4.9	5.9	39	60	66	69
	D	0.7	3.5	3.9	4.4	24	34	41					C	0.7	4.4	5.2	38	58	63	66
	E	0.7	3.9	4.4	5	27	38	46					Average	0.8	4.36667	5.23333	34.6667	56	61.6667	64.6667
	F	0.7	3.2	3.6	4	20	28	33					StDev	0.0816497	0.449691	0.531246	5.4365	4.32049	4.18994	4.18994
	Average	0.733333	3.43333	3.81667	4.35	23	32.1667	38.6667
	StDev	0.0471405	0.268742	0.343592	0.415331	2.76887	3.89087	4.6428						Hour
													Well	0	1	2	3	4	5	6
		Hour										28 °C	A	0.8	4.4	5	12.3	46	57	62
	Well	0	1	2	3	4	5	6					B	0.7	5	6.1	14.5	47	60	65
KB - Media	A	0.8	2.9	3.1	6.3	26	35	41					C	0.6	4.8	5.8	11.2	42	54	60
	B	0.8	2.8	3.2	5.4	24	35	42					Average	0.7	4.73333	5.63333	12.6667	45	57	62.3333
	C	0.7	3	3.3	5.6	28	41	48					StDev	0.0816497	0.249444	0.46428	1.37194	2.16025	2.44949	2.0548
	D	0.7	3.1	3.4	6.5	27	37	45
	E	0.7	2.9	3.1	5.4	26	36	42				Conductivity values [μS cm-1] as measured by an conductivity meter (Orion, Thermo scientific)
	F	0.7	3	3	5.8	26	36	42				Pseudomonas syringae used at OD600 = 0.1
	Average	0.733333	2.95	3.18333	5.83333	26.1667	36.6667	43.3333
	StDev	0.0471405	0.0957427	0.134371	0.426875	1.21335	2.0548	2.4267
		Hour
	Well	0	1	2	3	4	5	6
KB - Agar F	A	0.8	2.6	3.1	18.3	32	47	42
	B	0.8	2.8	3.4	21	36	42	46
	C	0.7	2.8	3.3	16.1	37	47	53
	D	0.7	2.5	3.1	20	36	43	48
	E	0.7	3	3.4	23	37	44	48
	F	0.7	2.8	3.2	15.9	30	37	42
	Average	0.733333	2.75	3.25	19.05	34.6667	43.3333	46.5
	StDev	0.0471405	0.160728	0.125831	2.56564	2.68742	3.39935	3.81881

## Sheet: Figure 4
	Syringe					Vacuum
Experiment #	Average*	Range	Range in % of Average		Experiment #	Average*	Range	Range in % of Average
1	50.5	19	37.6238		1	146	12	8.21918
2	83.6667	6	7.17131		2	101.5	1	0.985222
3	46.3333	13	28.0576		3	97.5	5	5.12821
4	55.5	5	9.00901		4	140.5	1	0.711744
5	66	16	24.2424		5	132.5	11	8.30189
6	77	14	18.1818		6	150	12	8
7	114.5	7	6.11354		7	170	5.44	3.2
8	65.5	3	4.58015		8	89.25	5	5.60224
9	34.6667	8	23.0769		9	76.8333	9	11.7137
10	88	10	11.3636		10	85	8	9.41176
11	81.5	3	3.68098		11	85.5	12	14.0351
12	38	6	15.7895		12	70.5	13	18.4397
13	110	18	16.3636		13	60.3333	14	23.2044
	Conductivity values [μS cm-1] as measured by an conductivity meter (Orion, Thermo scientific)
	The definition of the range is the highest minus the lowest value of replicates within a set of values
	*Average values of experiments vary in amplititude depending on OD and experiment setup. All values are from WT (Col-0) in the last hour of measurement for each individual experiment

## Sheet: Figure 5
		Hour
	Well	0	1	2	3	4	5	6	8	10	12	14	24
Uninfiltrated	A	1	3.2	3.5	3.6	3.7	3.7	3.8	4.3	5	5.5	5.9	7.7
	B	1	2.7	2.9	3.1	3.3	3.3	3.6	4.1	4.4	4.8	5.1	6.9
	C	1	3.3	3.6	3.7	3.7	3.9	4	4.5	4.8	5.2	5.6	7.4
	D	1	3	3.3	3.6	3.7	3.9	4.2	4.7	5.2	5.8	6.2	8.5
	E	1	2.7	2.9	3.1	3.3	3.4	3.6	4.1	4.5	5.1	5.6	7.8
	F	1	3.2	3.4	3.5	3.7	3.8	4	4.6	5.1	5.7	6	8.5
		Average	3.01667	3.26667	3.43333	3.56667	3.66667	3.86667	4.38333	4.83333	5.35	5.73333	7.8
		StdDv	0.240947	0.274874	0.24267	0.188562	0.235702	0.221108	0.233928	0.298142	0.35	0.354338	0.571548
		Hour
	Well	0	1	2	3	4	5	6	8	10	12	14	24
MgCl2	A	0.9	1.7	1.9	2.2	2.5	2.5	2.9	3.3	3.4	3.7	3.9	5.9
10mM	B	0.9	2.3	2.8	3.2	3.4	3.5	4	4.6	4.9	5.3	5.7	7.9
	C	0.9	2.4	3.1	3.6	3.8	4.2	4.5	5.2	5.5	5.9	6.3	8.7
	D	0.9	1.8	2.3	2.6	2.9	3.1	3.4	3.9	4.2	4.5	4.6	6.2
	E	0.9	2.4	2.9	3.3	3.5	3.8	4.1	4.6	5.1	5.5	5.9	8.3
	F	0.9	1.9	2.3	2.7	3	3.2	3.5	4.1	4.6	5.1	5.5	8.3
		Average	2.08333	2.55	2.93333	3.18333	3.38333	3.73333	4.28333	4.61667	5	5.31667	7.55
		StdDv	0.291071	0.415331	0.474927	0.429793	0.539804	0.524934	0.603922	0.676798	0.718795	0.817347	1.08896
		Hour
	Well	0	1	2	3	4	5	6	8	10	12	14	24
DC3000	A	1	2.6	3.3	5.7	7.6	10	12.8	16.3	21	28	34	58
	B	1	2.1	2.8	5.3	7.3	9.6	11.6	15	17.9	23	30	55
	C	1	2.9	3.5	6.4	8.5	11.5	13.9	18.3	24	30	36	62
	D	1	3.1	3.7	6.4	8.4	11	13.2	17.4	24	32	40	70
	E	1	2.3	2.8	5.2	6.9	9.1	10.6	14.1	17.5	23	27	50
	F	1	2.3	2.8	5.2	6.9	9.2	10.9	14	16.7	21	25	49
		Average	2.55	3.15	5.7	7.6	10.0667	12.1667	15.85	20.1833	26.1667	32	57.3333
		StdDv	0.35473	0.368556	0.522813	0.648074	0.897527	1.21472	1.62352	3.00966	4.0586	5.19615	7.20339
		Hour
	Well	0	1	2	3	4	5	6	8	10	12	14	24
AvrRpt2	A	1	2.6	2.9	4.3	5.4	7.6	11	37	49	54	57	66
	B	1	2.3	2.6	4.2	6	12	16.6	30	48	53	56	65
	C	1	2.6	2.8	4.3	5.6	8.4	13.6	33	49	54	57	67
	D	1	2.8	3.2	4.6	5.9	8.4	11.9	30	48	54	57	68
	E	1	2.8	3.2	4.8	6.3	8.5	10.9	31	48	55	59	70
	F	1	2.5	2.8	4.3	5.5	9.7	14.2	27	40	48	57	60
		Average	2.6	2.91667	4.41667	5.78333	9.1	13.0333	31.3333	47	53	57.1667	66
		StdDv	0.173205	0.219216	0.211476	0.313138	1.43527	2.0155	3.09121	3.16228	2.3094	0.897527	3.10913
		Hour
	Well	0	1	2	3	4	5	6	8	10	12	14	24
AvrRps4	A	1	2.8	3.2	5.2	7.2	9.3	10.9	26	44	50	54	66
	B	1	2.6	3.2	5.3	7.3	9.8	11.1	18.2	36	42	45	57
	C	1	2.5	2.9	4.9	7.1	9.4	11.1	15	28	37	41	53
	D	1	2.6	3.1	5.2	7	9.2	11	25	37	43	46	59
	E	1.2	2.5	2.9	4.8	6.7	8.7	10.1	14.7	25	36	39	49
	F	1	2.6	2.9	4.8	6.6	8.6	9.9	13.6	29	37	41	49
		Average	2.6	3.03333	5.03333	6.98333	9.16667	10.6833	18.75	33.1667	40.8333	44.3333	55.5
		StdDv	0.1	0.137437	0.20548	0.254406	0.410961	0.491313	4.98188	6.46572	4.87909	4.95536	5.99305
		Conductivity values [μS cm-1] as measured by an conductivity meter (Orion, Thermo scientific)
		Pseudomonas syringae used at OD600 = 0.1
Independent experiment													1
		Hour
	Well	0	1	2	3	4	5	6	8	10	12	14	24
MgCl2	A	0.8	2.8	3.4	3.8	4	4.1	4.3	5	5.8	6.9	7.6	14.9
10mM	B	0.8	2.9	3.7	4.1	4.5	4.6	5	5.7	6.7	7.8	9	18.3
	C	0.8	3.1	3.5	3.9	4.2	4.4	4.7	5.7	6.6	7.6	8.6	15.3
	D	0.7	3.4	4.1	4.6	5.1	5.3	5.7	6.7	7.9	9.2	10.3	19
	E	0.7	3	3.6	4	4.3	4.7	5	6	7.1	8.3	9.6	17.4
	F	0.7	2.9	3.2	3.6	3.9	4.1	4.4	5.1	6	7	7.9	13.7
		Average	3.01667	3.58333	4	4.33333	4.53333	4.85	5.7	6.68333	7.8	8.83333	16.4333
		StdDv	0.195078	0.279384	0.310913	0.394405	0.410961	0.464579	0.568624	0.69622	0.785281	0.932142	1.91978
		Hour
	Well	0	1	2	3	4	5	6	8	10	12	14	24
DC3000	A	0.7	2.4	2.6	3.3	5	6.1	7	11	14	17.7	23	47
	B	0.7	2.2	2.6	3.6	5.2	6.8	8.6	11.9	1.53	20	25	51
	C	0.8	2.3	2.6	3.5	5.1	6.6	8.4	11.2	14.3	19	25	49
	D	0.8	2.4	2.7	3.6	5	6.4	8.4	11.6	14.1	17.6	21	45
	E	0.8	2.2	2.4	3.4	4.9	6.3	8.1	11.2	13.7	18	22	45
	F	0.8	2.2	2.5	3.4	5.1	6.5	8.7	11.9	14.5	19	24	47
		Average	2.28333	2.56667	3.46667	5.05	6.45	8.2	11.4667	12.0217	18.55	23.3333	47.3333
		StdDv	0.0897527	0.0942809	0.110554	0.0957427	0.221736	0.568624	0.354338	4.69855	0.859748	1.49071	2.13437
		Hour
	Well	0	1	2	3	4	5	6	8	10	12	14	24
AvrRpt2	A	0.8	3	3.2	3.8	5.2	7	11	29	50	61	63	71
	B	0.8	3.3	3.5	4.1	5.5	7	10.1	48	64	69	72	79
	C	0.8	3.5	3.8	4.2	5.6	7	8.8	21	57	70	73	83
	D	0.8	3.8	4.1	4.7	6	7.5	12.3	37	60	67	69	79
	E	0.8	2.8	3.1	3.6	5	6.2	10.2	41	50	54	58	62
	F	0.8	3.5	3.8	4.4	5.8	7.6	13.8	46	67	74	77	88
		Average	3.31667	3.58333	4.13333	5.51667	7.05	11.0333	37	58	65.8333	68.6667	77
		StdDv	0.33375	0.35316	0.363624	0.338707	0.453689	1.62344	9.46925	6.45497	6.56802	6.39444	8.42615
		Hour
	Well	0	1	2	3	4	5	6	8	10	12	14	24
AvrRps4	A	0.7	2.6	2.8	3.3	5	6.4	7.8	11.3	23	32	33	44
	B	0.8	2.9	3	3.6	5.1	6.6	8	10.2	15	27	29	44
	C	0.8	2.9	3.2	3.8	5.6	7.1	8.6	18.1	25	33	35	48
	D	0.8	3.1	3.5	4.3	6.3	8.2	9.6	17.8	35	50	53	65
	E	0.8	3	3.2	3.9	5.7	7.3	8.8	19	30	42	45	58
	F	0.8	2.8	3.1	3.7	5.3	6.9	8.2	10.8	15	31	36	47
		Average	2.88333	3.13333	3.76667	5.5	7.08333	8.5	14.5333	23.8333	35.8333	38.5	51
		StdDv	0.157233	0.213437	0.303681	0.43589	0.581425	0.597216	3.79722	7.31247	7.77639	8.07775	7.83156
Independent experiment													2
		Hour
	Well	0	1	2	3	4	5	6	8	10	12	24
Uninfiltrated	A	1	1.6	1.9	1.9	2	2.1	2.2	2.2	2.6	2.8	4
	B	1	1.7	2.1	2.1	2.2	2.2	2.4	2.5	2.7	2.9	3.9
	C	1	1.6	2.2	2.3	2.6	2.7	3	3.3	3.6	3.9	5.2
	D	1.1	1.6	2	2.1	2.1	2.2	2.4	2.6	2.8	3	3.8
	E	1	2	2.7	3	3.1	3.2	3.4	3.6	3.7	4	4.9
	F	1	1.8	2.6	2.7	2.8	2.9	3.2	3.4	3.6	3.9	4.9
		Average	1.71667	2.25	2.35	2.46667	2.55	2.76667	2.93333	3.16667	3.41667	4.45
		StdDv	0.146249	0.298608	0.381881	0.398609	0.411299	0.453382	0.521749	0.471405	0.52095	0.561991
		Hour
	Well	0	1	2	3	4	5	6	8	10	12	24
MgCl2	A	1	2.1	2.7	3	3.3	3.6	3.8	4.1	4.4	4.7	8.6
10mM	B	1	2.3	3	4.6	5.4	6.1	6.3	6.5	6.9	7.2	9.2
	C	1	2	2.8	3.1	3.5	3.8	4.2	4.7	5.3	5.9	8.3
	D	0.9	2	2.8	3.4	3.7	4	4.3	4.8	5.4	5.9	7.9
	E	0.9	1.9	2.5	3	3.3	3.6	4	4.4	5	5.4	7.1
	F	0.9	2.5	2.9	3.4	3.7	3.7	4.4	4.9	5.3	6	7.9
		Average	2.13333	2.78333	3.41667	3.81667	4.13333	4.5	4.9	5.38333	5.85	8.16667
		StdDv	0.20548	0.157233	0.555028	0.726674	0.890069	0.828654	0.763763	0.755903	0.75	0.652346
		Hour
	Well	0	1	2	3	4	5	6	8	10	12	24
DC3000	A	1.1	3.4	4.4	5.4	8	10.9	12.7	16.7	20	24	64
	B	1.1	3.8	4.5	6	8	10.7	12.5	15.7	19.2	23	61
	C	1.1	3.8	4.5	5.6	8.4	11.9	13.4	17.4	21	26	65
	D	1.1	3.8	4.1	5.5	7.7	9.8	11.8	15.3	19.2	25	63
	E	1	3.8	4.5	5.8	7.8	10.5	12.4	16.1	19.7	24	63
	F	1	3.5	4.3	5.1	6.6	8	10.2	13.5	17.1	20.7	65
		Average	3.68333	4.38333	5.56667	7.75	10.3	12.1667	15.7833	19.3667	23.7833	63.5
		StdDv	0.167498	0.146249	0.286744	0.559017	1.20139	0.997775	1.22531	1.18134	1.66375	1.38444
		Hour
	Well	0	1	2	3	4	5	6	8	10	12	24
AvrRpt2	A	1	2.1	3.7	4.7	8	13.6	22	45	55	59	83
	B	1.1	2.8	4.8	6.6	12.5	32	45	57	63	68	85
	C	1	2.7	4.4	6.7	13	24	30	47	56	62	82
	D	1	2.3	4.2	5.5	8.8	18.6	32	51	59	65	83
	E	1.1	2.2	3.8	5.8	10	22	27	36	43	49	66
	F	1.1	2.3	3.9	5.7	9.3	16.8	25	37	44	48	66
		Average	2.4	4.13333	5.83333	10.2667	21.1667	30.1667	45.5	53.3333	58.5	77.5
		StdDv	0.258199	0.381517	0.677413	1.85981	5.90188	7.38053	7.38805	7.4087	7.58837	8.18026
		Hour
	Well	0	1	2	3	4	5	6	8	10	12	24
AvrRps4	A	0.9	1.7	3	3.9	5.8	7.9	9.6	14.1	20	25	44
	B	0.9	1.8	3.5	4.9	6.7	8.9	16	29	35	38	60
	C	1	1.8	3.7	4.7	6.5	8.3	10.5	15.1	22	28	55
	D	0.9	1.8	3.5	4.9	7	10.9	20	35	39	43	65
	E	0.9	2.2	3.9	4.9	7.5	9.9	12.4	17.8	30	38	60
	F	1	2.1	3.8	4.9	7.1	9.5	11.9	16.1	25	32	56
		Average	1.9	3.56667	4.7	6.76667	9.23333	13.4	21.1833	28.5	34	56.6667
		StdDv	0.182574	0.292499	0.365148	0.534374	1.00443	3.56885	7.92116	6.84957	6.245	6.52346

## Sheet: Figure 6 
A												B
Col-0												rpm1-3
		Minutes post infiltration											Minutes post infiltration
	Well	0	30	60	90	120	150	180	210	240		Well	0	30	60	90	120	150	180	210	240
	A	1.6	5.2	11.6	56	69	72	73	77	77		A	1.6	6.9	9.5	11.2	12.8	14.5	16.5	18.3	20.3
	B	1.9	7.2	12.3	55	68	72	75	80	81		B	1.2	6.7	8.9	10	11.4	12.8	16	16.5	18.2
OD600 = 0.1	C	1.5	6.3	11.7	57	72	76	79	81	83		C	1.2	6.3	8.4	9.7	11.1	12.5	14.9	16.4	17.9
	D	1.2	6.8	11.5	51	66	72	75	77	79		D	1.1	6.2	8.3	9.5	10.7	12.5	14.5	16.1	17.7
	E	1.1	6.1	12.7	56	69	74	77	78	80		E	1	5.6	7.7	8.9	10.5	12.3	14.2	15.4	17.2
	F	1.1	8.1	11.7	51	70	78	82	84	87		F	1	5.5	7.7	8.8	10.4	12.2	13.7	15.3	16.8
	Average	1.4	6.61667	11.9167	54.3333	69	74	76.8333	79.5	81.1667		Average	1.18333	6.2	8.41667	9.68333	11.15	12.8	14.9667	16.3333	18.0167
	StdDv	0.294392	0.908142	0.433654	2.4267	1.82574	2.3094	2.96742	2.5	3.18416		StdDv	0.203443	0.516398	0.638792	0.798784	0.813941	0.783156	0.986013	0.991071	1.11865
		Minutes post infiltration											Minutes post infiltration
	Well	0	30	60	90	120	150	180	210	240		Well	0	30	60	90	120	150	180	210	240
	A	1.2	5.7	10.3	43	57	62	68	70	72		A	1	7.1	8.8	9.6	10.4	11.6	12.3	13.8	15
	B	1.1	6.1	8.8	45	66	75	80	82	85		B	1	6.3	8.1	8.9	9.9	10.9	12.2	13	14.9
OD600 = 0.05	C	1.2	6.2	9.6	44	69	78	82	85	88		C	1	6.3	7.8	8.6	9.8	10.6	11.5	12.7	13.7
	D	1.2	5.7	9	42	58	69	70	72	75		D	1	6.1	7.6	8.3	9.3	10	11.2	11.9	13.6
	E	1.1	6.2	9.7	50	66	72	78	79	81		E	1	6	7.6	8.2	9.2	9.9	10.4	11.4	13.1
	F	1.1	5.6	9.6	44	61	69	74	76	79		F	1	5.7	7.1	7.7	8.5	9.3	10.1	10.9	12
	Average	1.15	5.91667	9.5	44.6667	62.8333	70.8333	75.3333	77.3333	80		Average	1	6.25	7.83333	8.55	9.51667	10.3833	11.2833	12.2833	13.7167
	StdDv	0.05	0.254406	0.489898	2.56038	4.45034	5.07992	5.12076	5.28099	5.47723		StdDv	0	0.431084	0.524934	0.596518	0.603922	0.747031	0.827479	0.985591	1.03185
		Minutes post infiltration											Minutes post infiltration
	Well	0	30	60	90	120	150	180	210	240		Well	0	30	60	90	120	150	180	210	240
	A	1.3	6.3	7.5	16.8	32	41	50	53	55		A	1	7.1	9	9.8	10.8	11.6	12.5	12.9	13.4
	B	1.1	6	7.5	16	31	42	50	53	56		B	1	6.9	8.7	9.7	10.2	10.5	10.9	11.3	11.6
OD600 = 0.01	C	1.1	7.7	10.7	17.9	33	44	51	55	58		C	1	6.4	8.1	9	9.5	10	10.5	10.8	11.4
	D	1.1	4.6	6.6	24	36	46	52	55	57		D	1	6.3	8.1	8.6	9.1	9.5	10	10.7	11
	E	1	5	6.5	18.7	34	42	48	51	53		E	1	6.2	7.1	7.5	7.9	8.2	8.4	8.7	9.1
	F	1	5.9	7.2	18.5	35	45	52	56	58		F	1	5	6.7	7.2	7.6	7.9	8.4	8.4	8.8
	Average	1.1	5.91667	7.66667	18.65	33.5	43.3333	50.5	53.8333	56.1667		Average	1	6.31667	7.95	8.63333	9.18333	9.61667	10.1167	10.4667	10.8833
	StdDv	0.1	0.992332	1.41264	2.57083	1.70783	1.79505	1.38444	1.67498	1.77169		StdDv	0	0.671855	0.815986	0.997775	1.14807	1.27987	1.43459	1.53695	1.56249
		Minutes post infiltration											Minutes post infiltration
	Well	0	30	60	90	120	150	180	210	240		Well	0	30	60	90	120	150	180	210	240
	A	1.3	5.2	6.3	11.1	19.9	26	30	32	33		A	1	6.7	8.3	8.9	9.3	9.6	9.9	10.1	10.4
	B	1.1	4.8	6	12.6	23	31	37	40	42		B	1	6.6	8.2	8.8	9.3	9.3	9.6	9.6	9.7
OD600 = 0.005	C	1.1	6.1	7.7	14.1	25	33	39	42	44		C	1	6.6	8	8.5	8.8	9.1	9.4	9.5	9.7
	D	1	6	7.3	13.2	23	31	36	39	41		D	1	6.5	7.9	8.4	8.8	9.1	9.4	9.5	9.7
	E	1	5.5	6.8	12.7	24	32	40	42	45		E	1	6.5	7.7	8.2	8.5	8.9	9.1	9.3	9.5
	F	1.2	5	5.8	12.5	24	32	37	40	42		F	1	5.8	6.9	7.3	7.7	7.9	8.2	8.5	8.8
	Average	1.11667	5.43333	6.65	12.7	23.15	30.8333	36.5	39.1667	41.1667		Average	1	6.45	7.83333	8.35	8.73333	8.98333	9.26667	9.41667	9.63333
	StdDv	0.106719	0.485341	0.684957	0.896289	1.60598	2.26691	3.20156	3.38707	3.89087		StdDv	0	0.298608	0.460676	0.525198	0.54365	0.530461	0.534374	0.477552	0.467856
		Minutes post infiltration											Minutes post infiltration
	Well	0	30	60	90	120	150	180	210	240		Well	0	30	60	90	120	150	180	210	240
	A	1.2	5.7	6.5	7.9	11.2	14.6	17.2	18.6	20.1		A	1	8.9	9.9	10.9	11.5	11.9	12.2	12.6	12.8
	B	1.2	5.5	6.7	8.1	11.2	14.4	16.5	17.5	18.8		B	1	7.7	9.8	10.4	10.8	11	11.3	11.6	11.8
OD600 = 0.001	C	1.2	6.8	8.5	10.2	14.1	18.8	23	25	26		C	1	7.5	9.6	9.9	10.3	10.4	10.5	10.7	11.2
	D	1.2	6.6	8.2	9.5	13.8	17.8	21	23	25		D	1	7.5	8.7	9.3	9.8	10.1	10.4	10.4	10.7
	E	1.3	5.5	6.8	8.1	11.4	15.1	18.7	20.3	22		E	1	6.9	8.3	8.8	9.2	9.4	9.7	9.9	10.1
	F	1.2	6.6	8.2	10.1	13.9	18.2	21	24	25		F	1	6.5	8	8.5	8.9	9.2	9.7	7.9	10.1
	Average	1.21667	6.11667	7.48333	8.98333	12.6	16.4833	19.5667	21.4	22.8167		Average	1	7.5	9.05	9.63333	10.0833	10.3333	10.6333	10.5167	11.1167
	StdDv	0.0372678	0.558022	0.827479	0.977099	1.33791	1.81881	2.29686	2.78508	2.70334		StdDv	0	0.748331	0.75	0.851795	0.897063	0.923159	0.886316	1.45993	0.961625
	Conductivity values [μS cm-1] as measured by an conductivity meter (Orion, Thermo scientific)

## Sheet: Figure 7
Figure 7 are based on data from figure 6 below
Col-0
		Minutes post infiltration
	Well	0	30	60	90	120	150	180	210	240
	A	1.6	5.2	11.6	56	69	72	73	77	77
	B	1.9	7.2	12.3	55	68	72	75	80	81
OD600 = 0.1	C	1.5	6.3	11.7	57	72	76	79	81	83
	D	1.2	6.8	11.5	51	66	72	75	77	79
	E	1.1	6.1	12.7	56	69	74	77	78	80
	F	1.1	8.1	11.7	51	70	78	82	84	87
	Average	1.4	6.61667	11.9167	54.3333	69	74	76.8333	79.5	81.1667
	StdDv	0.294392	0.908142	0.433654	2.4267	1.82574	2.3094	2.96742	2.5	3.18416
		Minutes post infiltration
	Well	0	30	60	90	120	150	180	210	240
	A	1.2	5.7	10.3	43	57	62	68	70	72
	B	1.1	6.1	8.8	45	66	75	80	82	85
OD600 = 0.05	C	1.2	6.2	9.6	44	69	78	82	85	88
	D	1.2	5.7	9	42	58	69	70	72	75
	E	1.1	6.2	9.7	50	66	72	78	79	81
	F	1.1	5.6	9.6	44	61	69	74	76	79
	Average	1.15	5.91667	9.5	44.6667	62.8333	70.8333	75.3333	77.3333	80
	StdDv	0.05	0.254406	0.489898	2.56038	4.45034	5.07992	5.12076	5.28099	5.47723
		Minutes post infiltration
	Well	0	30	60	90	120	150	180	210	240
	A	1.3	6.3	7.5	16.8	32	41	50	53	55
	B	1.1	6	7.5	16	31	42	50	53	56
OD600 = 0.01	C	1.1	7.7	10.7	17.9	33	44	51	55	58
	D	1.1	4.6	6.6	24	36	46	52	55	57
	E	1	5	6.5	18.7	34	42	48	51	53
	F	1	5.9	7.2	18.5	35	45	52	56	58
	Average	1.1	5.91667	7.66667	18.65	33.5	43.3333	50.5	53.8333	56.1667
	StdDv	0.1	0.992332	1.41264	2.57083	1.70783	1.79505	1.38444	1.67498	1.77169
		Minutes post infiltration
	Well	0	30	60	90	120	150	180	210	240
	A	1.3	5.2	6.3	11.1	19.9	26	30	32	33
	B	1.1	4.8	6	12.6	23	31	37	40	42
OD600 = 0.005	C	1.1	6.1	7.7	14.1	25	33	39	42	44
	D	1	6	7.3	13.2	23	31	36	39	41
	E	1	5.5	6.8	12.7	24	32	40	42	45
	F	1.2	5	5.8	12.5	24	32	37	40	42
	Average	1.11667	5.43333	6.65	12.7	23.15	30.8333	36.5	39.1667	41.1667
	StdDv	0.106719	0.485341	0.684957	0.896289	1.60598	2.26691	3.20156	3.38707	3.89087
		Minutes post infiltration
	Well	0	30	60	90	120	150	180	210	240
	A	1.2	5.7	6.5	7.9	11.2	14.6	17.2	18.6	20.1
	B	1.2	5.5	6.7	8.1	11.2	14.4	16.5	17.5	18.8
OD600 = 0.001	C	1.2	6.8	8.5	10.2	14.1	18.8	23	25	26
	D	1.2	6.6	8.2	9.5	13.8	17.8	21	23	25
	E	1.3	5.5	6.8	8.1	11.4	15.1	18.7	20.3	22
	F	1.2	6.6	8.2	10.1	13.9	18.2	21	24	25
	Average	1.21667	6.11667	7.48333	8.98333	12.6	16.4833	19.5667	21.4	22.8167
	StdDv	0.0372678	0.558022	0.827479	0.977099	1.33791	1.81881	2.29686	2.78508	2.70334
	Conductivity values [μS cm-1] as measured by an conductivity meter (Orion, Thermo scientific)

## Sheet: Figure 8
A								B
Sample	Replicate	Band intensity	Average	StdDv	Abundance relative to highest value	Rel. StdDv		Sample	Replicate	Time (h)	SUM PA species	Abundance relative to highest value	Average	StdDev
Pre infiltration	A	11766.5						Col-0	A	0	222945	0.170499
Pre infiltration	B	3208.56	7487.53	4157.53	0.190058	0.105532		Col-0	B	0	559576	0.42794	0.261661	0.144225
Pre infiltration	C	2706.95						Col-0	C	0	243927	0.186545
								rpm1-3	A	0	420664	0.321706
MgCl2 - 0.5h	A	11697						rpm1-3	B	0	269603	0.206181	0.2356	0.0758059
MgCl2 - 0.5h	B	11805.6	11751.3	1032.53	0.298286	0.026209		rpm1-3	C	0	233948	0.178914
MgCl2 - 0.5h	C	9562.98
								Col-0	A	2	347225	0.265543
AvrRpm1 - 0.5h	A	5783.55						Col-0	B	2	190476	0.145668	0.176335	0.0785031
AvrRpm1 - 0.5h	B	3244.42	4513.98	1055.64	0.11458	0.0267955		Col-0	C	2	154029	0.117795
AvrRpm1 - 0.5h	C	4937.41
								rpm1-3	A	2	274123	0.209637
MgCl2 - 4h	A	7398.2						rpm1-3	B	2	67744.2	0.0518079	0.0971021	0.0980741
MgCl2 - 4h	B	3949.99	5674.09	1407.8	0.144027	0.0357345		rpm1-3	C	2	39046.6	0.0298612
MgCl2 - 4h	C	5643.79
								Col-0	A	4	1.0374e+06	0.793361
AvrRmp1 - 4h	A	23928.8						Col-0	B	4	1.3076e+06	1	0.811938	0.179496
AvrRmp1 - 4h	B	39396.1	31662.4	6692.61	0.803695	0.16988		Col-0	C	4	840073	0.642452
AvrRmp1 - 4h	C	36366.9
								rpm1-3	A	4	499573	0.382052
Band intensity quantified with the gel-tool in the program ImageJ according to:								rpm1-3	B	4	464414	0.355164
http://lukemiller.org/index.php/2010/11/analyzing-gels-and-western-blots-with-image-j/								rpm1-3	C	4	310738	0.237639	0.324952	0.0768007
(2015-08-20)
Highest value								Col-0	A	6	451421	0.345228
								Col-0	B	6	1.15648e+06	0.884429	0.467198	0.371577
								Col-0	C	6	224824	0.171936
								rpm1-3	A	6	139758	0.106881
								rpm1-3	B	6	81347.3	0.062211	0.116681	0.0599745
								rpm1-3	C	6	236614	0.180953
								PA species quantified from integrated cromatogram peaks
								Highest value

## Sheet: Figure S1
		Hour
	Well	0	2	8	24
hrcC	A	1.9	5.3	6.9	9.4
	B	2.3	5.9	7.6	10.8
	C	2.1	5.7	7.8	11.3
	D	2	4.5	5.8	9.1
	E	2.2	5.4	7.2	10.4
	F	2.2	5.3	6.7	9.6
	Average	2.11667	5.35	7	10.1
	StdDv	0.134371	0.438748	0.655744	0.791623
		Hour
	Well	0	2	8	24
DC3000	A	1.8	5.4	16.3	53
	B	1.7	5.4	15.7	53
	C	1.7	5.9	17	56
	D	1.8	5.8	19	64
	E	1.9	5.5	17.1	60
	F	1.7	5.8	17.7	60
	Average	1.76667	5.63333	17.1333	57.6667
	StdDv	0.0745356	0.20548	1.04669	4.02768
		Conductivity values [μS cm-1] as measured by an conductivity meter (Orion, Thermo scientific)

## Sheet: Figure S2
A																				B
		Minutes post infiltration																			Minutes post infiltration
	Well	0	30	60	90	120	150	180	210	240	270	300	330	360	390	420	450	480		Well	0	30	60	90	120	150	180	210	240	270	300	330	360	390	420	450	480
	A	1.1	2.3	4.3	5.3	6.4	23	42	50	52	54	56	57	57	58	58	57	61		A	1.2	4.2	5.2	6.3	6.3	11.9	30	44	51	54	58	59	60	60	61	60	61
	B	0.8	1.4	4.6	5.1	5.9	16.2	40	57	62	65	66	68	68	69	69	70	73		B	0.8	3.1	4.4	4.9	5.3	11.1	26	38	44	49	52	54	56	57	58	58	59
OD600 = 0.1	C	0.8	2	4.9	5.6	6.8	22	45	53	58	62	63	65	64	67	68	69	72		C	2.8	4.4	5.7	6	6.3	9	26	38	45	49	54	55	56	58	59	60	61
	D	1.1	3.9	7.4	8.6	10	23	52	61	65	68	72	73	74	75	76	77	79		D	0.9	3.5	4.5	4.9	5.3	13	29	40	46	50	52	54	55	57	58	58	59
	E	2.2	2.8	4.6	4.9	5.6	9.9	29	38	43	48	51	54	57	59	60	62	63		E	0.9	3.5	4.2	4.9	5.3	9.9	27	35	42	46	49	51	53	55	56	57	57
	F	0.8	2.2	4.1	4.6	5.6	19.9	42	50	54	57	59	60	62	63	63	64	66		F	0.9	3.6	4.7	5.1	5.6	10.1	27	38	44	48	51	53	59	57	58	58	59
	Average	1.13333	2.43333	4.98333	5.68333	6.71667	19	41.6667	51.5	55.6667	59	61.1667	Average	63.6667	65.1667	65.6667	66.5	69		Average	1.25	3.71667	4.78333	5.35	5.68333	10.8333	27.5	38.8333	45.3333	49.3333	52.6667	Average	56.5	57.3333	58.3333	58.5	59.3333
		Minutes post infiltration																			Minutes post infiltration
	Well	0	30	60	90	120	150	180	210	240	270	300	330	360	390	420	450	480		Well	0	30	60	90	120	150	180	210	240	270	300	330	360	390	420	450	480
	A	0.8	3.4	4.7	5.6	6.4	7.5	10.3	14.2	18	23	27	30	33	34	36	37	39		A	1	3.5	4.2	4.5	5	5.5	7.4	10.9	15.4	18.7	20	22	24	25	25	27	27
	B	0.7	1.8	2.9	3.2	3.7	4.8	10.3	18.9	24	28	31	34	36	37	38	40	41		B	0.9	3.8	4.6	4.9	5.1	5.5	7.4	12.6	17.4	21	24	26	28	30	31	32	32
OD600 = 0.01	C	0.7	1.7	3.8	4.6	5.2	5.8	8.6	14.7	19.6	27	30	34	37	38	40	41	43		C	0.8	3.1	3.8	4	4.3	4.7	6.8	12.2	16.7	20.4	23	25	27	29	30	30	31
	D	0.7	3.4	5	6	6.8	7.7	10.3	14.9	19.6	26	33	37	40	42	44	46	48		D	0.8	3.2	3.9	4.1	4.4	4.8	6.4	10.5	14.6	18.1	21	23	24	26	28	28	28
	E	0.7	2.5	2.9	3.1	3.5	4.6	8.4	13.3	16.6	20	22	25	27	28	30	31	32		E	0.8	3.3	3.9	4.4	4.6	5.1	7.2	11.6	15.6	19.1	21	23	25	27	28	28	29
	F	0.7	1.7	4.6	5.4	5.7	6.6	8	13.5	21	27	32	35	39	41	42	44	45		F	0.8	3.2	4	4.3	4.5	4.9	6.8	11.1	15.4	19.2	22	23	26	27	29	29	30
	Average	0.716667	2.41667	3.98333	4.65	5.21667	6.16667	9.31667	14.9167	19.8	25.1667	29.1667	32.5	35.3333	36.6667	38.3333	39.8333	41.3333		Average	0.85	3.35	4.06667	4.36667	4.65	5.08333	7	11.4833	15.85	19.4167	21.8333	Average	25.6667	27.3333	28.5	29	29.5
		Minutes post infiltration																			Minutes post infiltration
	Well	0	30	60	90	120	150	180	210	240	270	300	330	360	390	420	450	480		Well	0	30	60	90	120	150	180	210	240	270	300	330	360	390	420	450	480
	A	1.4	2.6	3.7	4	4.2	4.4	4.6	4.8	5.2	5.7	6.2	6.4	7.2	7.6	8.1	8.3	8.9		A	1.2	3.7	4	4.1	4.2	4.4	5.1	5.5	6.1	6.8	7.5	8.1	8.5	8.9	9.3	9.8	10
	B	1.3	4.8	6.3	7.5	8.6	9.5	10.4	11.1	12.1	13	14.1	15.4	16.9	17.9	18.8	20	20.4		B	0.8	3.7	4.1	4.3	4.4	4.6	5	5.5	6.2	7.2	8.1	8.8	9.3	9.9	10.4	10.8	11.1
OD600 = 0.001	C	1.3	2.7	5.5	6.3	7	7.5	7.9	8.5	9.4	10.3	11.3	12.5	14	15.1	15.9	17	18		C	0.8	3.4	4.2	4.4	4.6	4.8	5.1	5.5	6.2	7	7.9	8.8	9.5	10.1	10.7	11.1	11.6
	D	1.4	2.6	5.4	6.2	7.1	7.8	8.3	8.8	9.6	10.6	11.9	13.2	14.4	15.6	16.4	17.4	18.3		D	2	4.3	4.7	4.9	5	5.2	5.5	5.8	6.6	7.6	8.5	9.4	10	10.6	11.3	11.9	12.4
	E	1.5	4.3	5	5.7	6.2	6.6	7	7.5	7.9	8.6	9.5	10.6	11.6	12.6	13.2	14	14.9		E	0.8	3.5	4.2	4.5	4.6	4.8	5.1	5.5	6.2	7.2	8	8.9	9.6	10.2	10.7	11.1	11.4
	F	1.5	2.5	5.1	5.5	5.9	6.4	6.8	7.3	7.9	9	10.1	11.2	12.1	13.1	13.7	14.5	15.4		F	0.8	3.4	4.1	4.3	4.5	4.7	5	5.4	6.4	7.5	8.4	9.3	10.1	10.8	11.4	12	12.4
	Average	1.4	3.25	5.16667	5.86667	6.5	7.03333	7.5	8	8.68333	9.53333	10.5167	11.55	12.7	13.65	14.35	15.2	15.9833		Average	1.06667	3.66667	4.21667	4.41667	4.55	4.75	5.13333	5.53333	6.28333	7.21667	8.06667	Average	9.5	10.0833	10.6333	11.1167	11.4833
	Conductivity values [μS cm-1] as measured by an conductivity meter (Orion, Thermo scientific)
